# Supplementary material for: C2c: Predicting Micro-C from Hi-C
Source: Genes (Basel). 2024 May 23;15(6):673. doi: 10.3390/genes15060673 (PMC11203216; doi:10.3390/genes15060673)
Supplement: Supplementary file 1 [file genes-15-00673-s001.zip]

Archive with 1 entries (1 files):
- genes-2999808-supplementary.pdf
